# Supplementary material for: ECG Restitution Analysis and Machine Learning to Detect Paroxysmal Atrial Fibrillation: Insight from the Equine Athlete as a Model for Human Athletes
Source: Function (Oxf). 2020 Nov 18;2(1):zqaa031. doi: 10.1093/function/zqaa031 (PMC8788737; doi:10.1093/function/zqaa031)
Supplement: zqaa031_Supplementary_Data [file zqaa031_supplementary_data.zip]

Archive with 7 entries (7 files):
- Supplementary figure 1.tif
- Supplementary figure 2.tif
- Supplementary figure 3.tif
- Supplementary figure 4.tif
- Supplementary figure 5.tif
- Supplementary figure legends 6 - Ying Edit.docx
- Supplementary tables.docx
